# Supplementary material for: Type 2 diabetes alters quiescent pancreatic stellate cells to tumor-prone state
Source: JCI Insight. 2025 Jun 23;10(12):e187424. doi: 10.1172/jci.insight.187424 (PMC12220947; doi:10.1172/jci.insight.187424)
Supplement: Supporting data values [file jciinsight-10-187424-s207.xlsx]

## Sheet: Figure1D
WT	db/db
12.1457	10.3191
11.9819	13.3603
7.18257	15.584
9.34494	11.0041
6.18342	9.85791

## Sheet: Figure1E
WT	db/db
90	92.6829
94.1176	93.3333
92.7273	90
89.5833	90
92.5926	91.4894

## Sheet: Figure1G
Acta2	2days	5days	7days	14days
	0.35233	0.716978	0.401925	2.28945
	0.354781	1.22688	0.444421	2.5403
	0.530344	0.37501	1.6644	2.81864
	0.692555	0.388234	2.14355	3.05252

## Sheet: Figure4C
	normal	db/db
cxcl14	5.37827	68.4433
Acta2	8.04319	79.4828
Timp3	0.756545	13.3958
Postn	0.187173	5.91557
Cnn1	0.026178	4.38259
Col15a	0.84555	4.47757

## Sheet: Figure5A
days	tapPaf+KPCY	tapPaf+KPCY	tapPaf+KPCY	tapPaf+KPCY	totalPSC+KPCY	totalPSC+KPCY	totalPSC+KPCY	totalPSC+KPCY	myPSC+KPCY	myPSC+KPCY	myPSC+KPCY	myPSC+KPCY
0	0	0	0	0	0	0	0	0	0	0	0	0
7	1	1	1	1	6	6	7	7	24	24	24	24
14	1	1	1	1	72	24	24	40	98	98	105	108
21	9	9	4	4	192	720	540	320	110	243	280	283
28	36	36	16	16	1150	660	3168	882	396	297	330	280

## Sheet: Figure5D
cell number	tapPaf	myPaf		CD3	tapPaf	myPaf		CD8	tapPaf	myPaf		B220	tapPaf	myPaf
	146	24			471	7			259	94			23	2
	93	36			474	3			261	70			5	2
	176	20			91	52			260	47			16	0
	138.333	26.6667			345.333	20.6667			260	70.3333			14.6667	1.33333
	111	16			342	16			329	20			6	1
	98	13			490	22			353	53			21	2
	71	7			42	55			322	70			10	4
	93.3333	12			291.333	33.1333			334.667	47.6667			12.3333	2.33333
	93	46			332	94			23	28			7	3
	95	30			87	52			196	9			4	3
	76	34			40	64			204	18			33	0
	88	36.6667			153	70			141	18.3333			14.6667	2
	63	62			323	30			23	37			7	0
	108	75			36	45			25	41			12	0
	99	43			82	115			209	3			6	1
	90	60			147	63.3333			133	27			8.33333	0.333333

## Sheet: Figure5F
CD31	myPaf+KPCY	tapPaf+KPCY
	3.89945	18.8794
	9.47868	19.6805
	17.7083	22.5501
	10.6889	20.4731

## Sheet: Figure5H
ccl8	cxcl13	fabp4	col3a1	col14a1	ccl9	col5a1	cxcl12	ccl7	ccl11	Mmp9	mmp12	Lcn2
27	7.15	6.39	4.04	3.37	3.28	2.52	2.46	2.21	2.16	-2.36	-2.78	-4.24

## Sheet: Figure6A
DIO	myPSC+KPCY	myPSC+KPCY	myPSC+KPCY	myPSC+KPCY	totalPSC+KPCY	totalPSC+KPCY	totalPSC+KPCY	totalPSC+KPCY	PSSC+KPCY	PSSC+KPCY	PSSC+KPCY	PSSC+KPCY
0	0	0	0	0	0	0	0	0	0	0	0	0
7	32	14	18	9	1	8	8	1	8	8	8	1
14	75	98	32	75	72	50	91	60	37.5	32	24.5	32
21	550	1520	728	297	192	162	547	147	50	203	67.5	147
28	1440	4752	4890	1440	661	361	756	361	350	528	270	350
non-DIO	tapPaf+KPCY	tapPaf+KPCY	tapPaf+KPCY	tapPaf+KPCY	totalPSC+KPCY	totalPSC+KPCY	totalPSC+KPCY	totalPSC+KPCY	myPSC+KPCY	myPSC+KPCY	myPSC+KPCY	myPSC+KPCY
0	0	0	0	0	0	0	0	0	0	0	0	0
7	1	1	1	1	6	6	7	7	24	24	24	24
14	1	1	1	1	72	24	24	40	98	98	105	108
21	9	9	4	4	192	720	540	320	110	243	280	283
28	36	36	16	16	1150	660	3168	882	396	297	330	280

## Sheet: Figure6C
Acta2	MK	DMK	TK	DTK
	1.72677	3.21356	1.07944	2.3512
	2.22085	5.90251	1	1.48618
	1.59656	8.36536	0.705944	1.98244
	1.89853	5.79856	0.92025	1.90112

[truncated: 10 more sheets: Figure6D, Figure6F, Figure7B-F, Figure7G, Figure7H, Supple Figure5A, Supple Figure5B, Supple Fig 6A, Supple Figure7A, Supple Figure7B]
